# Supplementary material for: Ab Initio Modeling of MultiWall: A General Algorithm First Applied to Carbon Nanotubes
Source: J Phys Chem A. 2021 Apr 28;125(18):4003–12. doi: 10.1021/acs.jpca.1c01682 (PMC8279650; doi:10.1021/acs.jpca.1c01682)
Supplement: Supplementary file 1 — jp1c01682_si_001.zip [file jp1c01682_si_001.zip]

Archive with 13 entries (12 files):
- SI/figures_SI/
- SI/figures_SI/Fig1_SI.jpg
- SI/figures_SI/Fig2_SI.jpg
- SI/figures_SI/Fig3a_SI.jpg
- SI/figures_SI/Fig3b_SI.jpg
- SI/figures_SI/Fig4_SI.jpg
- SI/figures_SI/Fig5_SI.jpg
- SI/jp1c01682_SI.pdf
- SI/SI.aux
- SI/SI.log
- SI/SI.out
- SI/SI.spl
- SI/SI.tex
