# Supplementary material for: Ab Initio Modeling of MultiWall: A General Algorithm First Applied to Carbon Nanotubes
Source: J Phys Chem A. 2021 Apr 28;125(18):4003–12. doi: 10.1021/acs.jpca.1c01682 (PMC8279650; doi:10.1021/acs.jpca.1c01682)
Supplement: Supplementary file 1 — jp1c01682_si_001.zip [file jp1c01682_si_001.zip › SI/SI.aux]

\relax 
\ifx\hyper@anchor\@undefined
\global \let \oldcontentsline\contentsline
\gdef \contentsline#1#2#3#4{\oldcontentsline{#1}{#2}{#3}}
\global \let \oldnewlabel\newlabel
\gdef \newlabel#1#2{\newlabelxx{#1}#2}
\gdef \newlabelxx#1#2#3#4#5#6{\oldnewlabel{#1}{{#2}{#3}}}
\AtEndDocument{\let \contentsline\oldcontentsline
\let \newlabel\oldnewlabel}
\else
\global \let \hyper@last\relax 
\fi

\bibstyle{elsarticle-num}
\emailauthor{silvia.casassa@unito.it}{Silvia Casassa\corref {correspondingauthor}}
\Newlabel{correspondingauthor}{1}
\Newlabel{mainaddress}{a}
\Newlabel{secondaryaddress}{b}
\Newlabel{thirdaddress}{c}
\@writefile{toc}{\contentsline {section}{\numberline {1}Input Examples}{S1}{section.1}}
\@writefile{toc}{\contentsline {section}{\numberline {2}Energies}{S1}{section.2}}
\@writefile{lot}{\contentsline {table}{\numberline {S1}{\ignorespaces CRYSTAL input examples for the carbon nanotube, starting from a 3D (bulk, in the left) or 2D (slab, in the right) structure. (6,6) and (12,12) are the internal and the external walls respectively, forming the multiwalled (6,6)@(12,12) nanotube.}}{S2}{table.1}}
\newlabel{tab1-SI}{{S1}{S2}{CRYSTAL input examples for the carbon nanotube, starting from a 3D (bulk, in the left) or 2D (slab, in the right) structure. (6,6) and (12,12) are the internal and the external walls respectively, forming the multiwalled (6,6)@(12,12) nanotube}{table.1}{}}
\@writefile{lot}{\contentsline {table}{\numberline {S2}{\ignorespaces CRYSTAL input examples for different optimization strategies for the (6,6)@(12,12) carbon multi-walls nanotube.}}{S3}{table.2}}
\newlabel{tab2-SI}{{S2}{S3}{CRYSTAL input examples for different optimization strategies for the (6,6)@(12,12) carbon multi-walls nanotube}{table.2}{}}
\@writefile{lot}{\contentsline {table}{\numberline {S3}{\ignorespaces CRYSTAL input examples for the manipulation of the nanotubes geometrical configuration in the case of the (6,6)@(12,12) multi-walls.}}{S4}{table.3}}
\newlabel{tab3-SI}{{S3}{S4}{CRYSTAL input examples for the manipulation of the nanotubes geometrical configuration in the case of the (6,6)@(12,12) multi-walls}{table.3}{}}
\@writefile{lof}{\contentsline {figure}{\numberline {S1}{\ignorespaces Flowchart of the \emph  {MULTIWALL} option in CRYSTAL.}}{S5}{figure.1}}
\newlabel{fig:1}{{S1}{S5}{Flowchart of the \emph {MULTIWALL} option in CRYSTAL}{figure.1}{}}
\@writefile{toc}{\contentsline {section}{\numberline {3}One electron properties}{S5}{section.3}}
\@writefile{toc}{\contentsline {section}{\numberline {4}IR and Raman spectra}{S5}{section.4}}
\@writefile{lof}{\contentsline {figure}{\numberline {S2}{\ignorespaces Energy gain, in eV, with respect to the unrelaxed geometries for the $DW$ (7,7)@(12,12), (11,0)@(20,0) and (12,6)@(20,10) nanotubes, respectively. The \emph  {OPTMULTI} and \emph  {OPTWALL+OPTMULTI} strategies provide the same results.}}{S6}{figure.2}}
\newlabel{fig:2}{{S2}{S6}{Energy gain, in eV, with respect to the unrelaxed geometries for the $DW$ (7,7)@(12,12), (11,0)@(20,0) and (12,6)@(20,10) nanotubes, respectively. The \emph {OPTMULTI} and \emph {OPTWALL+OPTMULTI} strategies provide the same results}{figure.2}{}}
\@writefile{toc}{\contentsline {section}{\numberline {5}Multi wall}{S6}{section.5}}
\@writefile{lot}{\contentsline {table}{\numberline {S4}{\ignorespaces Energies (eV) per carbon atom calculated according to Eq.\nobreakspace  {}4, \nobreakspace  {}5 and \nobreakspace  {}6 of the manuscript, at the PBE level.}}{S7}{table.4}}
\newlabel{tab4-SI}{{S4}{S7}{Energies (eV) per carbon atom calculated according to Eq.~4, ~5 and ~6 of the manuscript, at the PBE level}{table.4}{}}
\@writefile{lof}{\contentsline {figure}{\numberline {S3}{\ignorespaces Band structure and density of states of the single-wall carbon nanotubes.}}{S7}{figure.3}}
\newlabel{fig:3}{{S3}{S7}{Band structure and density of states of the single-wall carbon nanotubes}{figure.3}{}}
\@writefile{lof}{\contentsline {figure}{\numberline {S4}{\ignorespaces IR spectra at the PBE level of \emph  {zigzag} $2W$ and $3W$ nanotubes. The fingerprint of the single-wall (11,0) and (20,0) are added for comparison.}}{S8}{figure.4}}
\newlabel{fig:4}{{S4}{S8}{IR spectra at the PBE level of \emph {zigzag} $2W$ and $3W$ nanotubes. The fingerprint of the single-wall (11,0) and (20,0) are added for comparison}{figure.4}{}}
\@writefile{lof}{\contentsline {figure}{\numberline {S5}{\ignorespaces Raman spectra at the PBE level of (7,7)@(12,12) (left) and (11,0)@(20,0) (right) double-walls.}}{S8}{figure.5}}
\newlabel{fig:5}{{S5}{S8}{Raman spectra at the PBE level of (7,7)@(12,12) (left) and (11,0)@(20,0) (right) double-walls}{figure.5}{}}
\@writefile{lot}{\contentsline {table}{\numberline {S5}{\ignorespaces Number of atoms in the $MW$ reference cell, outer diameter, $D_{\rm  ext}$ (in \r A) energy gap and formation energy (eV) as evaluated at the PBE level are reported. To named each $MW$s a simplified nomenclature is adopted. The $@$ symbol is skipped, for \emph  {armchair} only $n_1$(=$n_2$) is reported and for \emph  {zig-zag} the zero is omitted.}}{S9}{table.5}}
\newlabel{tab5_SI}{{S5}{S9}{Number of atoms in the $MW$ reference cell, outer diameter, $D_{\rm ext}$ (in \AA ) energy gap and formation energy (eV) as evaluated at the PBE level are reported. To named each $MW$s a simplified nomenclature is adopted. The $@$ symbol is skipped, for \emph {armchair} only $n_1$(=$n_2$) is reported and for \emph {zig-zag} the zero is omitted}{table.5}{}}
\@writefile{lot}{\contentsline {table}{\numberline {S6}{\ignorespaces PBE parallel calculation on 40 CPU Intel Xeon 2.13 GHz. Number of atoms in the reference cell of the $MW$, $n_{\rm  AT}$ and number of symmetry operators, $n_{sym}$, of the outer wall. The number of symmetry operators reduces to 4 in the case of $MW$ systems. In each row, it is given the time per CPU (in sec) for the outer wall relaxation (\emph  {OPTW}) and for the optimization of the entire $MW$ (\emph  {OPTM}). For the adopted nomenclature, see Table\nobreakspace  {}\ref  {tab5_SI}.}}{S9}{table.6}}
\newlabel{tab6_SI}{{S6}{S9}{PBE parallel calculation on 40 CPU Intel Xeon 2.13 GHz. Number of atoms in the reference cell of the $MW$, $n_{\rm AT}$ and number of symmetry operators, $n_{sym}$, of the outer wall. The number of symmetry operators reduces to 4 in the case of $MW$ systems. In each row, it is given the time per CPU (in sec) for the outer wall relaxation (\emph {OPTW}) and for the optimization of the entire $MW$ (\emph {OPTM}). For the adopted nomenclature, see Table~\ref {tab5_SI}}{table.6}{}}
