# Supplementary material for: Ab Initio Modeling of MultiWall: A General Algorithm First Applied to Carbon Nanotubes
Source: J Phys Chem A. 2021 Apr 28;125(18):4003–12. doi: 10.1021/acs.jpca.1c01682 (PMC8279650; doi:10.1021/acs.jpca.1c01682)
Supplement: Supplementary file 1 — jp1c01682_si_001.zip [file jp1c01682_si_001.zip › SI/SI.log]

This is pdfTeXk, Version 3.1415926-1.40.9 (Web2C 7.5.7) (format=pdflatex 2010.3.31)  14 APR 2021 12:32
entering extended mode
 %&-line parsing enabled.
**SI
(./SI.tex
LaTeX2e <2005/12/01>
Babel <v3.8l> and hyphenation patterns for english, usenglishmax, dumylang, noh
yphenation, german-x-2008-06-18, ngerman-x-2008-06-18, ancientgreek, ibycus, ar
abic, basque, bulgarian, catalan, pinyin, coptic, croatian, czech, danish, dutc
h, esperanto, estonian, farsi, finnish, french, galician, german, ngerman, mono
greek, greek, hungarian, icelandic, indonesian, interlingua, irish, italian, la
tin, mongolian, mongolian2a, bokmal, nynorsk, polish, portuguese, romanian, rus
sian, sanskrit, serbian, slovak, slovenian, spanish, swedish, turkish, ukenglis
h, ukrainian, uppersorbian, welsh, loaded.
(./elsarticle.cls
Document Class: elsarticle 2008/05/22, 1.0.1: Elsevier Science
\@bls=\dimen102
(/usr/local/texlive/2008/texmf-dist/tex/latex/base/article.cls
Document Class: article 2005/09/16 v1.4f Standard LaTeX document class
(/usr/local/texlive/2008/texmf-dist/tex/latex/base/size12.clo
File: size12.clo 2005/09/16 v1.4f Standard LaTeX file (size option)
)
\c@part=\count79
\c@section=\count80
\c@subsection=\count81
\c@subsubsection=\count82
\c@paragraph=\count83
\c@subparagraph=\count84
\c@figure=\count85
\c@table=\count86
\abovecaptionskip=\skip41
\belowcaptionskip=\skip42
\bibindent=\dimen103
)
(/usr/local/texlive/2008/texmf-dist/tex/latex/graphics/graphicx.sty
Package: graphicx 1999/02/16 v1.0f Enhanced LaTeX Graphics (DPC,SPQR)

(/usr/local/texlive/2008/texmf-dist/tex/latex/graphics/keyval.sty
Package: keyval 1999/03/16 v1.13 key=value parser (DPC)
\KV@toks@=\toks14
)
(/usr/local/texlive/2008/texmf-dist/tex/latex/graphics/graphics.sty
Package: graphics 2006/02/20 v1.0o Standard LaTeX Graphics (DPC,SPQR)

(/usr/local/texlive/2008/texmf-dist/tex/latex/graphics/trig.sty
Package: trig 1999/03/16 v1.09 sin cos tan (DPC)
)
(/usr/local/texlive/2008/texmf/tex/latex/config/graphics.cfg
File: graphics.cfg 2007/01/18 v1.5 graphics configuration of teTeX/TeXLive
)
Package graphics Info: Driver file: pdftex.def on input line 90.

(/usr/local/texlive/2008/texmf-dist/tex/latex/pdftex-def/pdftex.def
File: pdftex.def 2008/07/16 v0.04k Graphics/color for pdfTeX
\Gread@gobject=\count87
))
\Gin@req@height=\dimen104
\Gin@req@width=\dimen105
)
(/usr/local/texlive/2008/texmf-dist/tex/latex/psnfss/pifont.sty
Package: pifont 2005/04/12 PSNFSS-v9.2a Pi font support (SPQR) 
LaTeX Font Info:    Try loading font information for U+pzd on input line 63.

(/usr/local/texlive/2008/texmf-dist/tex/latex/psnfss/upzd.fd
File: upzd.fd 2001/06/04 font definitions for U/pzd.
)
LaTeX Font Info:    Try loading font information for U+psy on input line 64.

(/usr/local/texlive/2008/texmf-dist/tex/latex/psnfss/upsy.fd
File: upsy.fd 2001/06/04 font definitions for U/psy.
))
\c@tnote=\count88
\c@fnote=\count89
\c@cnote=\count90
\c@ead=\count91
\c@author=\count92
\@eadauthor=\toks15
\c@affn=\count93
\absbox=\box26
\keybox=\box27
\Columnwidth=\dimen106
\space@left=\dimen107
\els@boxa=\box28
\els@boxb=\box29
\leftMargin=\dimen108
\@enLab=\toks16
\@sep=\skip43
\@@sep=\skip44
 (./SI.spl)
(/usr/local/texlive/2008/texmf-dist/tex/latex/natbib/natbib.sty
Package: natbib 2007/10/30 8.1 (PWD)
\bibhang=\skip45
\bibsep=\skip46
LaTeX Info: Redefining \cite on input line 602.
\c@NAT@ctr=\count94
)
\splwrite=\write3
\openout3 = `SI.spl'.

)
(/usr/local/texlive/2008/texmf-dist/tex/latex/lineno/lineno.sty
Package: lineno 2005/11/02 line numbers on paragraphs v4.41
\linenopenalty=\count95
\output=\toks17
\linenoprevgraf=\count96
\linenumbersep=\dimen109
\linenumberwidth=\dimen110
\c@linenumber=\count97
\c@pagewiselinenumber=\count98
\c@LN@truepage=\count99
\c@internallinenumber=\count100
\c@internallinenumbers=\count101
\quotelinenumbersep=\dimen111
\bframerule=\dimen112
\bframesep=\dimen113
\bframebox=\box30
LaTeX Info: Redefining \\ on input line 3056.
)
(/usr/local/texlive/2008/texmf-dist/tex/latex/hyperref/hyperref.sty
Package: hyperref 2008/08/14 v6.78f Hypertext links for LaTeX

(/usr/local/texlive/2008/texmf-dist/tex/generic/oberdiek/ifpdf.sty
Package: ifpdf 2007/12/12 v1.6 Provides the ifpdf switch (HO)
Package ifpdf Info: pdfTeX in pdf mode detected.
)
(/usr/local/texlive/2008/texmf-dist/tex/generic/oberdiek/ifvtex.sty
Package: ifvtex 2007/09/09 v1.3 Switches for detecting VTeX and its modes (HO)
Package ifvtex Info: VTeX not detected.
)
(/usr/local/texlive/2008/texmf-dist/tex/generic/ifxetex/ifxetex.sty
Package: ifxetex 2006/08/21 v0.3 Provides ifxetex conditional
)
(/usr/local/texlive/2008/texmf-dist/tex/latex/oberdiek/hycolor.sty
Package: hycolor 2008/08/01 v1.3 Code for color options of hyperref/bookmark (H
O)

(/usr/local/texlive/2008/texmf-dist/tex/latex/oberdiek/xcolor-patch.sty
Package: xcolor-patch 2008/08/01 xcolor patch
))
\@linkdim=\dimen114
\Hy@linkcounter=\count102
\Hy@pagecounter=\count103

(/usr/local/texlive/2008/texmf-dist/tex/latex/hyperref/pd1enc.def
File: pd1enc.def 2008/08/14 v6.78f Hyperref: PDFDocEncoding definition (HO)
)
(/usr/local/texlive/2008/texmf-dist/tex/generic/oberdiek/etexcmds.sty
Package: etexcmds 2007/12/12 v1.2 Prefix for e-TeX command names (HO)

(/usr/local/texlive/2008/texmf-dist/tex/generic/oberdiek/infwarerr.sty
Package: infwarerr 2007/09/09 v1.2 Providing info/warning/message (HO)
)
Package etexcmds Info: Could not find \expanded.
(etexcmds)             That can mean that you are not using pdfTeX 1.50 or
(etexcmds)             that some package has redefined \expanded.
(etexcmds)             In the latter case, load this package earlier.
)
(/usr/local/texlive/2008/texmf/tex/latex/config/hyperref.cfg
File: hyperref.cfg 2002/06/06 v1.2 hyperref configuration of TeXLive
)
(/usr/local/texlive/2008/texmf-dist/tex/latex/oberdiek/kvoptions.sty
Package: kvoptions 2007/10/18 v3.0 Keyval support for LaTeX options (HO)
)
Package hyperref Info: Hyper figures OFF on input line 2876.
Package hyperref Info: Link nesting OFF on input line 2881.
Package hyperref Info: Hyper index ON on input line 2884.
Package hyperref Info: Plain pages OFF on input line 2891.
Package hyperref Info: Backreferencing OFF on input line 2896.

Implicit mode ON; LaTeX internals redefined
Package hyperref Info: Bookmarks ON on input line 3086.
(/usr/local/texlive/2008/texmf-dist/tex/latex/ltxmisc/url.sty
\Urlmuskip=\muskip10
Package: url 2006/04/12  ver 3.3  Verb mode for urls, etc.
)
LaTeX Info: Redefining \url on input line 3272.

(/usr/local/texlive/2008/texmf-dist/tex/generic/oberdiek/bitset.sty
Package: bitset 2007/09/28 v1.0 Data type bit set (HO)

(/usr/local/texlive/2008/texmf-dist/tex/generic/oberdiek/intcalc.sty
Package: intcalc 2007/09/27 v1.1 Expandable integer calculations (HO)
)
(/usr/local/texlive/2008/texmf-dist/tex/generic/oberdiek/bigintcalc.sty
Package: bigintcalc 2007/11/11 v1.1 Expandable big integer calculations (HO)

(/usr/local/texlive/2008/texmf-dist/tex/generic/oberdiek/pdftexcmds.sty
Package: pdftexcmds 2007/12/12 v0.3 LuaTeX support for pdfTeX utility functions
 (HO)
Package pdftexcmds Info: LuaTeX not detected on input line 139.
)))
(/usr/local/texlive/2008/texmf-dist/tex/generic/oberdiek/kvsetkeys.sty
Package: kvsetkeys 2007/09/29 v1.3 Key value parser with default handler suppor
t (HO)
)
\Fld@menulength=\count104
\Field@Width=\dimen115
\Fld@charsize=\dimen116
\Field@toks=\toks18
Package hyperref Info: Hyper figures OFF on input line 4189.
Package hyperref Info: Link nesting OFF on input line 4194.
Package hyperref Info: Hyper index ON on input line 4197.
Package hyperref Info: backreferencing OFF on input line 4204.
Package hyperref Info: Link coloring OFF on input line 4209.
Package hyperref Info: Link coloring with OCG OFF on input line 4214.
Package hyperref Info: PDF/A mode OFF on input line 4219.

(/usr/local/texlive/2008/texmf-dist/tex/generic/oberdiek/atbegshi.sty
Package: atbegshi 2008/07/31 v1.9 At begin shipout hook (HO)
)
\Hy@abspage=\count105
\c@Item=\count106
\c@Hfootnote=\count107
)
*hyperref using default driver hpdftex*
(/usr/local/texlive/2008/texmf-dist/tex/latex/hyperref/hpdftex.def
File: hpdftex.def 2008/08/14 v6.78f Hyperref driver for pdfTeX
\Fld@listcount=\count108
)
(/usr/local/texlive/2008/texmf-dist/tex/latex/float/float.sty
Package: float 2001/11/08 v1.3d Float enhancements (AL)
\c@float@type=\count109
\float@exts=\toks19
\float@box=\box31
\@float@everytoks=\toks20
\@floatcapt=\box32
)
(/usr/local/texlive/2008/texmf-dist/tex/latex/graphics/epsfig.sty
Package: epsfig 1999/02/16 v1.7a (e)psfig emulation (SPQR)
\epsfxsize=\dimen117
\epsfysize=\dimen118
)
(/usr/local/texlive/2008/texmf-dist/tex/latex/oberdiek/epstopdf.sty
Package: epstopdf 2008/05/06 v1.7 Conversion with epstopdf on the fly (HO)

(/usr/local/texlive/2008/texmf-dist/tex/latex/oberdiek/grfext.sty
Package: grfext 2007/09/30 v1.0 Managing graphics extensions (HO)
)

Package epstopdf Warning: Shell escape feature is not enabled.

Package grfext Info: Graphics extension search list:
(grfext)             [.png,.pdf,.jpg,.mps,.jpeg,.jbig2,.jb2,.PNG,.PDF,.JPG,.JPE
G,.JBIG2,.JB2,.eps]
(grfext)             \AppendGraphicsExtensions on input line 323.
) (/usr/local/texlive/2008/texmf-dist/tex/latex/graphics/color.sty
Package: color 2005/11/14 v1.0j Standard LaTeX Color (DPC)

(/usr/local/texlive/2008/texmf/tex/latex/config/color.cfg
File: color.cfg 2007/01/18 v1.5 color configuration of teTeX/TeXLive
)
Package color Info: Driver file: pdftex.def on input line 130.
)
(/usr/local/texlive/2008/texmf-dist/tex/latex/soul/soul.sty
Package: soul 2003/11/17 v2.4 letterspacing/underlining (mf)
\SOUL@word=\toks21
\SOUL@lasttoken=\toks22
\SOUL@cmds=\toks23
\SOUL@buffer=\toks24
\SOUL@token=\toks25
\SOUL@spaceskip=\skip47
\SOUL@ttwidth=\dimen119
\SOUL@uldp=\dimen120
\SOUL@ulht=\dimen121
) (./SI.aux)
\openout1 = `SI.aux'.

LaTeX Font Info:    Checking defaults for OML/cmm/m/it on input line 49.
LaTeX Font Info:    ... okay on input line 49.
LaTeX Font Info:    Checking defaults for T1/cmr/m/n on input line 49.
LaTeX Font Info:    ... okay on input line 49.
LaTeX Font Info:    Checking defaults for OT1/cmr/m/n on input line 49.
LaTeX Font Info:    ... okay on input line 49.
LaTeX Font Info:    Checking defaults for OMS/cmsy/m/n on input line 49.
LaTeX Font Info:    ... okay on input line 49.
LaTeX Font Info:    Checking defaults for OMX/cmex/m/n on input line 49.
LaTeX Font Info:    ... okay on input line 49.
LaTeX Font Info:    Checking defaults for U/cmr/m/n on input line 49.
LaTeX Font Info:    ... okay on input line 49.
LaTeX Font Info:    Checking defaults for PD1/pdf/m/n on input line 49.
LaTeX Font Info:    ... okay on input line 49.

(/usr/local/texlive/2008/texmf-dist/tex/context/base/supp-pdf.tex
[Loading MPS to PDF converter (version 2006.09.02).]
\scratchcounter=\count110
\scratchdimen=\dimen122
\scratchbox=\box33
\nofMPsegments=\count111
\nofMParguments=\count112
\everyMPshowfont=\toks26
\MPscratchCnt=\count113
\MPscratchDim=\dimen123
\MPnumerator=\count114
\everyMPtoPDFconversion=\toks27
)
Package hyperref Info: Link coloring OFF on input line 49.
 (/usr/local/texlive/2008/texmf-dist/tex/latex/hyperref/nameref.sty
Package: nameref 2007/05/29 v2.31 Cross-referencing by name of section

(/usr/local/texlive/2008/texmf-dist/tex/latex/oberdiek/refcount.sty
Package: refcount 2008/08/11 v3.1 Data extraction from references (HO)
)
\c@section@level=\count115
)
LaTeX Info: Redefining \ref on input line 49.
LaTeX Info: Redefining \pageref on input line 49.
 (./SI.out) (./SI.out)
\@outlinefile=\write4
\openout4 = `SI.out'.

\AtBeginShipoutBox=\box34
LaTeX Font Info:    External font `cmex10' loaded for size
(Font)              <7> on input line 86.
LaTeX Font Info:    External font `cmex10' loaded for size
(Font)              <5> on input line 86.
LaTeX Font Info:    External font `cmex10' loaded for size
(Font)              <12> on input line 86.
LaTeX Font Info:    External font `cmex10' loaded for size
(Font)              <8> on input line 86.
LaTeX Font Info:    External font `cmex10' loaded for size
(Font)              <6> on input line 86.

Overfull \hbox (50.76472pt too wide) in paragraph at lines 138--165
 [][] 
 []

<./figures_SI/Fig1_SI.jpg, id=31, 1226.6628pt x 842.6682pt>
File: ./figures_SI/Fig1_SI.jpg Graphic file (type jpg)

<use ./figures_SI/Fig1_SI.jpg>
Overfull \hbox (2.54012pt too wide) in paragraph at lines 201--202
[][]
 []

<./figures_SI/Fig2_SI.jpg, id=33, 2302.5222pt x 541.5432pt>
File: ./figures_SI/Fig2_SI.jpg Graphic file (type jpg)

<use ./figures_SI/Fig2_SI.jpg>
Overfull \hbox (42.5793pt too wide) in paragraph at lines 214--217
[]| []
 []


Overfull \hbox (1.00945pt too wide) in paragraph at lines 208--220
[]\OT1/cmr/m/n/12 The en-ergy gain cal-cu-lated with re-spect to the un-re-laxe
d struc-ture, $^^A\OML/cmm/m/it/12 E[]$\OT1/cmr/m/n/12 ,
 []

[1


{/usr/local/texlive/2008/texmf-var/fonts/map/pdftex/updmap/pdftex.map}]
[2pdfTeX warning (ext4): destination with the same identifier (name{table.1}) h
as been already used, duplicate ignored

\AtBegShi@Output ...ipout \box \AtBeginShipoutBox 
                                                  \fi \fi 
l.251 
      ] [3pdfTeX warning (ext4): destination with the same identifier (name{tab
le.2}) has been already used, duplicate ignored

\AtBegShi@Output ...ipout \box \AtBeginShipoutBox 
                                                  \fi \fi 
l.251 
      ] [4pdfTeX warning (ext4): destination with the same identifier (name{tab
le.3}) has been already used, duplicate ignored

\AtBegShi@Output ...ipout \box \AtBeginShipoutBox 
                                                  \fi \fi 
l.251 
      ] <./figures_SI/Fig3a_SI.jpg, id=76, 1977.789pt x 542.025pt>
File: ./figures_SI/Fig3a_SI.jpg Graphic file (type jpg)

<use ./figures_SI/Fig3a_SI.jpg>
<./figures_SI/Fig3b_SI.jpg, id=77, 1960.926pt x 542.025pt>
File: ./figures_SI/Fig3b_SI.jpg Graphic file (type jpg)

<use ./figures_SI/Fig3b_SI.jpg>
Overfull \hbox (5.5508pt too wide) in paragraph at lines 256--258
[][]
 []


Overfull \hbox (2.17825pt too wide) in paragraph at lines 256--258
[]
 []

<./figures_SI/Fig4_SI.jpg, id=80, 1300.86pt x 542.025pt>
File: ./figures_SI/Fig4_SI.jpg Graphic file (type jpg)

<use ./figures_SI/Fig4_SI.jpg>
Overfull \hbox (23.4714pt too wide) in paragraph at lines 263--275
[]\OT1/cmr/m/n/12 The IR spec-tra of the\OT1/cmr/m/it/12 zigzag \OT1/cmr/m/n/12
 multi-wall (11,0)@(20,0) and (11,0)@(20,0)@(29,0)
 []

<./figures_SI/Fig5_SI.jpg, id=81, 1406.856pt x 545.8794pt>
File: ./figures_SI/Fig5_SI.jpg Graphic file (type jpg)

<use ./figures_SI/Fig5_SI.jpg>
Overfull \hbox (32.06006pt too wide) in paragraph at lines 277--279
[][]
 []

[5pdfTeX warning (ext4): destination with the same identifier (name{figure.1}) 
has been already used, duplicate ignored

\AtBegShi@Output ...ipout \box \AtBeginShipoutBox 
                                                  \fi \fi 
l.282 \section{Multi wall}
                           <./figures_SI/Fig1_SI.jpg>] [6pdfTeX warning (ext4):
 destination with the same identifier (name{figure.2}) has been already used, d
uplicate ignored

\AtBegShi@Output ...ipout \box \AtBeginShipoutBox 
                                                  \fi \fi 
l.351 \end{document}
                     <./figures_SI/Fig2_SI.jpg>] [7pdfTeX warning (ext4): desti
nation with the same identifier (name{table.4}) has been already used, duplicat
e ignored

\AtBegShi@Output ...ipout \box \AtBeginShipoutBox 
                                                  \fi \fi 
l.351 \end{document}
                    pdfTeX warning (ext4): destination with the same identifier
 (name{figure.3}) has been already used, duplicate ignored

\AtBegShi@Output ...ipout \box \AtBeginShipoutBox 
                                                  \fi \fi 
l.351 \end{document}
                     <./figures_SI/Fig3a_SI.jpg> <./figures_SI/Fig3b_SI.jpg>]
[8pdfTeX warning (ext4): destination with the same identifier (name{figure.4}) 
has been already used, duplicate ignored

\AtBegShi@Output ...ipout \box \AtBeginShipoutBox 
                                                  \fi \fi 
l.351 \end{document}
                    pdfTeX warning (ext4): destination with the same identifier
 (name{figure.5}) has been already used, duplicate ignored

\AtBegShi@Output ...ipout \box \AtBeginShipoutBox 
                                                  \fi \fi 
l.351 \end{document}
                     <./figures_SI/Fig4_SI.jpg> <./figures_SI/Fig5_SI.jpg>]
[9pdfTeX warning (ext4): destination with the same identifier (name{table.5}) h
as been already used, duplicate ignored

\AtBegShi@Output ...ipout \box \AtBeginShipoutBox 
                                                  \fi \fi 
l.351 \end{document}
                    pdfTeX warning (ext4): destination with the same identifier
 (name{table.6}) has been already used, duplicate ignored

\AtBegShi@Output ...ipout \box \AtBeginShipoutBox 
                                                  \fi \fi 
l.351 \end{document}
                    ] (./SI.aux) ) 
Here is how much of TeX's memory you used:
 5155 strings out of 493886
 73575 string characters out of 1151099
 167994 words of memory out of 3000000
 8317 multiletter control sequences out of 10000+50000
 9495 words of font info for 33 fonts, out of 3000000 for 5000
 714 hyphenation exceptions out of 8191
 36i,11n,36p,603b,338s stack positions out of 5000i,500n,10000p,200000b,50000s
</usr/local/texlive/2008/texmf-dist/fonts/typ
e1/bluesky/cm/cmbx12.pfb></usr/local/texlive/2008/texmf-dist/fonts/type1/bluesk
y/cm/cmmi10.pfb></usr/local/texlive/2008/texmf-dist/fonts/type1/bluesky/cm/cmmi
12.pfb></usr/local/texlive/2008/texmf-dist/fonts/type1/bluesky/cm/cmmi7.pfb></u
sr/local/texlive/2008/texmf-dist/fonts/type1/bluesky/cm/cmmi8.pfb></usr/local/t
exlive/2008/texmf-dist/fonts/type1/bluesky/cm/cmr10.pfb></usr/local/texlive/200
8/texmf-dist/fonts/type1/bluesky/cm/cmr12.pfb></usr/local/texlive/2008/texmf-di
st/fonts/type1/bluesky/cm/cmr17.pfb></usr/local/texlive/2008/texmf-dist/fonts/t
ype1/bluesky/cm/cmr7.pfb></usr/local/texlive/2008/texmf-dist/fonts/type1/bluesk
y/cm/cmr8.pfb></usr/local/texlive/2008/texmf-dist/fonts/type1/bluesky/cm/cmss8.
pfb></usr/local/texlive/2008/texmf-dist/fonts/type1/bluesky/cm/cmsy7.pfb></usr/
local/texlive/2008/texmf-dist/fonts/type1/bluesky/cm/cmsy8.pfb></usr/local/texl
ive/2008/texmf-dist/fonts/type1/bluesky/cm/cmti10.pfb></usr/local/texlive/2008/
texmf-dist/fonts/type1/bluesky/cm/cmti12.pfb></usr/local/texlive/2008/texmf-dis
t/fonts/type1/bluesky/cm/cmti7.pfb></usr/local/texlive/2008/texmf-dist/fonts/ty
pe1/bluesky/cm/cmtt10.pfb>
Output written on SI.pdf (9 pages, 2419855 bytes).
PDF statistics:
 177 PDF objects out of 1000 (max. 8388607)
 30 named destinations out of 1000 (max. 131072)
 87 words of extra memory for PDF output out of 10000 (max. 10000000)
