# Supplementary material for: Ab Initio Modeling of MultiWall: A General Algorithm First Applied to Carbon Nanotubes
Source: J Phys Chem A. 2021 Apr 28;125(18):4003–12. doi: 10.1021/acs.jpca.1c01682 (PMC8279650; doi:10.1021/acs.jpca.1c01682)
Supplement: Supplementary file 1 — jp1c01682_si_001.zip [file jp1c01682_si_001.zip › SI/SI.out]

\BOOKMARK [1][-]{section.1}{Input Examples}{}
\BOOKMARK [1][-]{section.2}{Energies}{}
\BOOKMARK [1][-]{section.3}{One electron properties}{}
\BOOKMARK [1][-]{section.4}{IR and Raman spectra}{}
\BOOKMARK [1][-]{section.5}{Multi wall}{}
