# Supplementary material for: Ab Initio Modeling of MultiWall: A General Algorithm First Applied to Carbon Nanotubes
Source: J Phys Chem A. 2021 Apr 28;125(18):4003–12. doi: 10.1021/acs.jpca.1c01682 (PMC8279650; doi:10.1021/acs.jpca.1c01682)
Supplement: Supplementary file 1 — jp1c01682_si_001.zip [file jp1c01682_si_001.zip › SI/SI.tex]

\documentclass[12pt]{elsarticle}

\usepackage{lineno,hyperref}
\usepackage{float}
\modulolinenumbers[10]

\usepackage{epsfig}
\usepackage{epstopdf}
\usepackage{graphicx}
\usepackage{color,soul}
%\journal{Journal of \LaTeX\ Templates}

%%%%%%%%%%%%%%%%%%%%%%%
%% Elsevier bibliography styles
%%%%%%%%%%%%%%%%%%%%%%%
%% To change the style, put a % in front of the second line of the current style and
%% remove the % from the second line of the style you would like to use.
%%%%%%%%%%%%%%%%%%%%%%%

%% Numbered
%\bibliographystyle{model1-num-names}
\bibliographystyle{elsarticle-num}

%% Numbered without titles
%\bibliographystyle{model1a-num-names}

%% Harvard
%\bibliographystyle{model2-names.bst}\biboptions{authoryear}

%% Vancouver numbered
%\usepackage{numcompress}\bibliographystyle{model3-num-names}

%% Vancouver name/year
%\usepackage{numcompress}\bibliographystyle{model4-names}\biboptions{authoryear}

%% APA style
%\bibliographystyle{model5-names}\biboptions{authoryear}

%% AMA style
%\usepackage{numcompress}\bibliographystyle{model6-num-names}

%% `Elsevier LaTeX' style
%\bibliographystyle{elsarticle-num}
%%%%%%%%%%%%%%%%%%%%%%%
\renewcommand{\thepage}{S\arabic{page}} 
\renewcommand\thefigure{S\arabic{figure}} 
\renewcommand\thetable{S\arabic{table}} 

\begin{document}

\begin{frontmatter}

\title{Ab Initio Modeling of Multi-Wall: a General Algorithm
First Applied to Carbon Nanotubes}
%\tnotetext[mytitlenote]{Fully documented templates are available in the elsarticle package on \href{http://www.ctan.org/tex-archive/macros/latex/contrib/elsarticle}{CTAN}.}

%% Group authors per affiliation:
%\author{Elsevier\fnref{myfootnote}}
%\address{Radarweg 29, Amsterdam}
%\fntext[myfootnote]{Since 1880.}

%% or include affiliations in footnotes:
\author[mainaddress,thirdaddress]{Naiara Leticia Marana\corref{}}
\author[secondaryaddress]{Yves Noel}
\author[mainaddress]{Julio Ricardo Sambrano}
\author[thirdaddress]{Chiara Ribaldone}
\author[thirdaddress]{Silvia Casassa\corref{correspondingauthor}}
\cortext[correspondingauthor]{Corresponding author}
\ead{silvia.casassa@unito.it}

\address[mainaddress]{Modeling and Molecular Simulation Group - CDMF, S\~ao
Paulo State University, UNESP, Bauru, SP, Brazil}
\address[secondaryaddress]{Institut des Sciences de la Terre Paris (iSTeP), Sorbonne Universit\'e, Paris, France}
\address[thirdaddress]{Theoretical Group of Chemistry, Chemistry Department I.F.M., Torino University, Torino 10124, Italy}

%\begin{abstract}
%XXXXXXXX

%\end{abstract}

\begin{keyword}
multiwalled nanotube\sep DFT\sep CNT 
%\MSC[2010] 00-01\sep  99-00
\end{keyword}

\end{frontmatter}

\linenumbers

\section{Input Examples}
Input examples to roll up  multi-wall nanotubes are reported in Table~\ref{tab1-SI}.
The input files for the two optimization strategies are shown in Table~\ref{tab2-SI}.
Example of multi-wall nanotubes manipulation by means of the \emph{ROTWALL} and
\emph{TRANSWALL} keywords are given in Table~\ref{tab3-SI}. \\
For the sake of clarity, the flowchart
of the new \emph{MULTIWALL} algorithm is reported in Fig.~\ref{fig:1}
%
\begin{table}[hbp]
\centering
\begin{tabular}{l p{6mm} l}
\hline
\multicolumn{3}{c}{Model multi-wall nanotubes}\\
\hline
CRYSTAL         & & SLAB \\
0 \, 0 \, 0     & &  \\
194             & & 77 \\
2.46 6.70       & & 2.46 \\
2               & & 1 \\
6  0.0 0.0 0.25 & & 6 0.33333 0.666667 0.0 \\
6  0.33333 0.666667 0.0  & & \bf{NANOMULTI} \\
SLAB                     & & 2 \\
77                       & & WALL \\
2.47                     & & 1 \\
1                        & & ROLLINGV \\
6 0.33333 0.666667 0.0   & & 6 6 \\
\bf{NANOMULTI}           & & WALL  \\
2                        & & 2 \\
WALL                     & & ROLLINGV \\
1                        & & 12 \, 12 \\
ROLLINGV                 & & \bf{NANOJMOL} \\
6 \, 6                   & & \bf{ENDWALL} \\
WALL                     & & \\
2                        & & \\
ROLLINGV                 & & \\
12 \, 12                 & & \\
\bf{NANOJMOL}            & & \\
\bf{ENDWALL}             & & \\
\hline
\end{tabular}
    \caption{CRYSTAL input examples for the carbon nanotube, starting from a 3D (bulk, in the left) 
or 2D (slab, in the right) structure. (6,6) and (12,12) are the internal and the external walls
respectively, forming the multiwalled (6,6)@(12,12) nanotube.}\label{tab1-SI}
\end{table}

%
\begin{table}[hbp]
\centering
\begin{tabular}{l p{6mm} l p{6mm} l}
\hline
\multicolumn{3}{c}{Optimize multi-wall nanotubes}\\
\hline
 SLAB     & & SLAB & & SLAB  \\
 77       & & 77   & & 77  \\
 2.46     & & 2.46 & & 2.46 \\
 1        & & 1     & &1  \\
 6 0.33333 0.666667 0.0 & & 6 0.33333 0.666667 0.0 & & 6 0.33333 0.666667 0.0 \\
\bf{NANOMULTI}          & & \bf{NANOMULTI}          & & \bf{NANOMULTI} \\
 2                      & & 2                       & & 2 \\
 WALL                   & & WALL                    & & WALL \\
 1                      & & 1                       & & 1 \\
 ROLLINGV               & & ROLLINGV               & & ROLLINGV \\
 6 6                    & & 6 \,6                  &  & 6 \, 6 \\
 \bf{OPTWALL}           & & WALL                    & & \bf{OPTWALL}  \\
 WALL                   & & 2                       & & WALL   \\
 2                      & & ROLLINGV                & & 2 \\
 ROLLINGV               & & 12 \, 12               & & ROLLINGV  \\
 12 \, 12               & & \bf{OPTMULTI}          & & 12 \, 12  \\
 \bf{OPTWALL}           & & \bf{ENDWALL}          & & \bf{OPTWALL} \\
 \bf{ENDWALL}           & &                       & & \bf{OPTMULTI}  \\
                        & &                       & & \bf{ENDWALL}  \\
\hline
\end{tabular}
\caption{CRYSTAL input examples for different optimization strategies
for the (6,6)@(12,12) carbon multi-walls 
nanotube.}\label{tab2-SI}
\end{table}


\begin{table}
\centering
\begin{tabular}{l p{6mm} l }
\hline
\multicolumn{3}{c}{Manipulate multi-wall nanotubes}\\
\hline
 SLAB     & & SLAB   \\
 77       & & 77     \\
 2.46     & & 2.46  \\
 1        & & 1     \\
 6 0.33333 0.666667 0.0 & & 6 0.33333 0.666667 0.0 \\
\bf{NANOMULTI}          & & \bf{NANOMULTI}    \\
 2                      & & 2                  \\
 WALL                   & & WALL               \\
 1                      & & 1                  \\
 ROLLINGV               & & ROLLINGV           \\
 6 6                    & & 6 \,6              \\
 \bf{ROTWALL}           & & \bf{TRANSWALL}  \\
60.0                    & & 1.0  \\
 WALL                   & & WALL      \\
 2                      & & 2 \\
 ROLLINGV               & & ROLLINGV  \\
 12 \, 12               & & 12 \, 12  \\
 \bf{ENDWALL}           & & \bf{ENDWALL}  \\
\hline
\end{tabular}
    \caption{CRYSTAL input examples for the manipulation of the
nanotubes geometrical configuration in the case of the (6,6)@(12,12) multi-walls.}\label{tab3-SI}
\end{table}
%
\begin{figure}[hbt]
\includegraphics[scale=0.32]{./figures_SI/Fig1_SI.jpg}
    \caption{Flowchart of the \emph{MULTIWALL} option in CRYSTAL.}\label{fig:1}
\end{figure}

%%%%%%%%%%%%%%%%%%%%%%%
%
\section{Energies}
The energy gain calculated with respect to the unrelaxed structure, $\Delta E_{\rm opt}$,
is reported in Fig.~\ref{fig:2} for the three chiralities.
The two different computational strategies, i.e. \emph{OPTMULTI} and
\emph{OPTWALL+OPTMULTI}, yield the same results, in terms of final structure and
energy.
\begin{figure}[hbt]
\hspace*{-26mm}\includegraphics[scale=0.22]{./figures_SI/Fig2_SI.jpg}
    \caption{Energy gain, in eV, with respect to the unrelaxed geometries for the $DW$ (7,7)@(12,12),
(11,0)@(20,0) and (12,6)@(20,10) nanotubes, respectively. The \emph{OPTMULTI} and
\emph{OPTWALL+OPTMULTI} strategies provide the same results.}
    \label{fig:2}
\end{figure}


The formation energies, $E_{\rm form}$,
and inter-wall interactions, $E_{\rm iw}$, for the set of \emph{armchair} and
\emph{zigzag} $DW$ nanotubes analyzed in the article are reported in Table~\ref{tab4-SI}.
The counterpoise correction, calculated to account for the basis set superposition error,
is also reported for sake of comparison. \\ 
%
\begin{table}[hbt]
\centering
\begin{tabular}{c| c c | c  c}
\hline
  &  $E_{\rm form}$ & $E_{\rm iw}$  & BSSE & $E^{\rm BSSE}_{\rm iw}$\\
\hline
\multicolumn{5}{l}{\emph{armchair}} \\
(6,6)\@(12,12) &	0.062 &	-0.0025 & 0.0052 & 0.0027  \\
(7,7)\@(12,12) & 	0.056 &	 0.0002 & 0.0153 & 0.0155  \\
(8,8)\@(12,12) &	0.076 &	 0.0263 & 0.0266 & 0.0529 \\
(9,9)\@(12,12) &  	0.162 &	 0.1167 & 0.0399 & 0.1566 \\
\hline 	 	 	 	 
\multicolumn{5}{l}{\emph{zig-zag}} \\
(10,0)\@(20,0) &	0.080 &	-0.0029 & 0.0075 & 0.0046 \\
(11,0)\@(20,0) & 	0.076 &	-0.0012 & 0.0140 & 0.0128 \\
(12,0)\@(20,0) & 	0.085 &	 0.0127 & 0.0189 & 0.0317 \\
(13,0)\@(20,0) & 	0.095 &	 0.0261 & 0.0267 & 0.0527 \\
(15,0)\@(20,0) &  	0.200 &	 0.1365 & 0.0434 & 0.1799 \\
\hline
\end{tabular}
\caption{Energies (eV) per carbon atom calculated according
to Eq.~4, ~5 and ~6 of the manuscript, at the PBE level.}\label{tab4-SI}
\end{table}

\section{One electron properties}
The band structure and density of states of the \emph{armchair} (7,7) and (12,12)
and of the \emph{zigzag} (11,0) and (20,0) nanotubes are reported in Fig.~\ref{fig:3}.
\begin{figure}[hbt]
\includegraphics[scale=0.20]{./figures_SI/Fig3a_SI.jpg}
\includegraphics[scale=0.20]{./figures_SI/Fig3b_SI.jpg}
\caption{Band structure and density of states of the single-wall carbon nanotubes.}
    \label{fig:3}
\end{figure}

\section{IR and Raman spectra}
The IR spectra of the\emph{zigzag} multi-wall (11,0)@(20,0) and (11,0)@(20,0)@(29,0)
evaluated at the PBE level are shown in Fig.~\ref{fig:4}.
The Raman spectra of the \emph{armchair} (7,7)@(12,12) and \emph{zigzag} (11,0)@(20,0)
double-wall nanotubes, evaluated at the PBE level, are reported in Fig.~\ref{fig:5}.
Comparison with the $SW$ tubes shows that Raman is poorly sensitive to the
thickness of the structure. 
\begin{figure}[hbt]
\centering
\includegraphics[scale=0.30]{./figures_SI/Fig4_SI.jpg}
\caption{IR spectra at the PBE level of \emph{zigzag} $2W$ and $3W$ nanotubes.
The fingerprint of the single-wall (11,0) and (20,0) are added for comparison.}\label{fig:4}
\end{figure}

\begin{figure}[hbt]
\includegraphics[scale=0.30]{./figures_SI/Fig5_SI.jpg}
\caption{Raman spectra at the PBE level of (7,7)@(12,12) (left) and
(11,0)@(20,0) (right) double-walls.}\label{fig:5}
\end{figure}

\section{Multi wall}
The main structural parameters and 
energetic data of the $MWCNT$, as evaluated at the PBE level, are reported in
Tab.~\ref{tab5_SI}. All the geometries were fully relaxed. \\
A summary of the CPU computational
time for a complete optimization of each $MWCNT$
is given in Tab.~\ref{tab6_SI}. The calculations were performed on 40 CPUs Intel Xeon 2.13 GHz.
It is worth to note that the optimization 
of the single-wall nanotubes is rather straightforward due
to the full exploitation of the helical symmetry.

\begin{table}
\centering
\begin{tabular}{l | c c | c c }
\hline
              & $n_{\rm AT}$ & $D_{\rm ext}$ & $E_{\rm gap}$ & $E_{\rm form}$ \\
              &   &   (\AA) &  (eV) & (eV) \\
\hline
\multicolumn{5}{l}{\emph{armchair}} \\
%\hline
(7)                 & 28 & 9.62 &   0.0 & 0.089   \\
(12)                & 48 & 16.44 & 0.0 & 0.034  \\
(7)(12)             & 76 & 16.48 &   0.0 &  0.056  \\
(7)(12)(17)         & 144 & 23.26 &  0.0 & 0.041\\
(7)(12)(17)(22)     & 232 & 30.08 &  0.0  & 0.033 \\
(7)(12)(17)(22)(27) & 340 & 36.88 &  0.0 & 0.027  \\
\hline
\multicolumn{5}{l}{\emph{zig-zag}} \\
%\hline
(11)                 & 44 & 8.74 &   0.87   & 0.120   \\
(20)                 & 80 & 15.81 &  0.46   & 0.051   \\
(11)(20)             & 124 & 15.84 &  0.34   & 0.076   \\
(11)(20)(29)         & 240 & 22.91 &    0.30  & 0.057  \\
(11)(20)(29)(38)     & 392 & 30.00 &    0.22  & 0.047  \\
(11)(20)(29)(38)(47) & 580 & 37.12 &    0.08   & 0.042   \\
\hline
\end{tabular}
\caption{Number of atoms in the $MW$ reference cell, outer diameter, $D_{\rm ext}$ (in \AA)
energy gap and formation energy (eV) as evaluated at the PBE level are reported.
To named each $MW$s a simplified nomenclature is adopted. The $@$ symbol is skipped, for \emph{armchair}
only $n_1$(=$n_2$) is reported and for \emph{zig-zag} the zero is omitted.}\label{tab5_SI}
\end{table}

\begin{table}
\centering
\begin{tabular}{l | c c | c c  }
\hline
\emph{zig-zag}        & $n_{\rm AT}$ & $n_{sym}$ &\emph{OPTW}  &  \emph{OPTM} \\
\hline
%\hline
(11)                 & 44 & 88   & 15 &  --     \\
(11)(20)             & 124 & 160 & 50 & 2000    \\
(11)(20)(29)         & 240 & 232 & 60 & 10400   \\
(11)(20)(29)(38)     & 392 & 304 & 90 & 225209  \\
(11)(20)(29)(38)(47) & 580 & 376 & 122& 1409869 \\
\hline
\end{tabular}
\caption{PBE parallel calculation on 40 CPU Intel Xeon 2.13 GHz.
Number of atoms in the reference cell of the $MW$, $n_{\rm AT}$ and number of
symmetry operators, $n_{sym}$, of the outer wall.
The number of symmetry operators reduces to 4 in the case of $MW$ systems.
In each row, it is given the time per CPU (in sec) for the outer wall relaxation (\emph{OPTW}) 
and for the optimization of the entire $MW$ (\emph{OPTM}). For the adopted
nomenclature, see Table~\ref{tab5_SI}.}\label{tab6_SI}
\end{table}


%\bibliography{MW-nanotube}

\end{document}
